# Supplementary material for: Primary Mandibular Condyle Xanthoma: Case Report and Literature Review
Source: Reports (MDPI). 2023 Feb 15;6(1):6. doi: 10.3390/reports6010006 (PMC12225317; doi:10.3390/reports6010006)
Supplement: Supplementary file 1 [file reports-06-00006-s001.zip]

Archive with 1 entries (1 files):
- reports-2161913-supplementary.pdf
